# Supplementary material for: The Association between Trajectories of Anthropometric Variables and Risk of Diabetes among Prediabetic Chinese
Source: Nutrients. 2021 Dec 3;13(12):4356. doi: 10.3390/nu13124356 (PMC8706558; doi:10.3390/nu13124356)
Supplement: Supplementary file 1 [file nutrients-13-04356-s001.zip]

Archive with 1 entries (1 files):
- nutrients-1489076-supplementary.pdf
